# Supplementary material for: Community interventions for people with complex emotional needs that meet the criteria for personality disorder diagnoses: systematic review of economic evaluations and expert commentary
Source: BJPsych Open. 2021 Nov 15;7(6):e207. doi: 10.1192/bjo.2021.1043 (PMC8612014; doi:10.1192/bjo.2021.1043)
Supplement: Supplementary file 1 [file bjosup.zip]

Archive with 2 entries (2 files):
- S2056472421010437sup001.docx
- S2056472421010437sup002.docx
